# Supplementary material for: The Management of Radiation-Induced Sarcomas: A Cohort Analysis from a Sarcoma Tertiary Center
Source: J Clin Med. 2021 Feb 10;10(4):694. doi: 10.3390/jcm10040694 (PMC7916641; doi:10.3390/jcm10040694)
Supplement: Supplementary file 1 [file jcm-10-00694-s001.zip]

Archive with 2 entries (2 files):
- Supplement_1_proof.pptx
- __MACOSX/._Supplement_1_proof.pptx
